# Supplementary material for: Multi-Steroid Profiling and Machine Learning Reveal Androgens as Candidate Biomarkers for Endometrial Cancer Diagnosis: A Case-Control Study
Source: Cancers (Basel). 2025 May 16;17(10):1679. doi: 10.3390/cancers17101679 (PMC12110686; doi:10.3390/cancers17101679)
Supplement: Supplementary file 1 [file cancers-17-01679-s001.zip › Supplementary_Tables_2025_v3.xlsx]

## Sheet: Readme
Table of contents:
Supplementary Table S1: Histopathological characteristics of patients with EC included in this study.
P-values for categorical variables were calculated with a Chi-square test or Fisher's exact test. EEC, endometrioid endometrial cancer; FIGO, International Federation of Gynecology and Obstetrics; LVSI, lymph-vascular space invasion; MI, myometrial invasion.
Supplementary Table S2: Clinical-pathological characteristics related to median steroid hormone levels (interquartile range) in patients with EC. Statistically significant p-values (<0.05) in bold.
Statistical comparisons are done with Mann-Whitney U test for independent samples. Values below 0.05 were considered statistically significant. a data is not shown for the patient with clear-cell EC. 11OHA4, 11β-hydroxy-androstenedione; 11OHT, 11β-hydroxy-testosterone; 11KA4, 11-keto-androstenedione; 11KT, 11-keto-testosterone; A4, androstenedione; CA125, Cancer Antigen 125; DHEA, dehydroepiandro…
Supplementary Table S3: Logistic regression models for EC diagnosis
AUC, area under the receiver operating curve; AIC, Akaike Information criteria; SD, standard deviation
Supplementary Table S4: Evaluation of best performing multivariate models with bootstraping
AUC, area under the receiver operating curve; AIC, Akaike Information criteria; SD, standard deviation
Supplementary Table S5: Logistic regression models for predicting LVSI
AUC, area under the receiver operating curve; AIC, Akaike Information criteria; SD, standard deviation
Supplementary Table S6: Logistic regression models for predicting deep MI
AUC, area under the receiver operating curve; AIC, Akaike Information criteria; SD, standard deviation
Supplementary Table S7: Logistic regression models for preoperative risk assessment
AUC, area under the receiver operating curve; AIC, Akaike Information criteria; SD, standard deviation

## Sheet: Suppl_Table_S1
Final pathological characteristics (n=62, 100%)
Histology		P value
EEC	55 (89%)	<0.001
Non-EEC	7 (11%)
Grade
Grade 1-2 (low)	46 (74%)	<0.001
Grade 3 (high)	16 (26%)
Myometrial invasion (MI)
No MI	14 (23%)	0.04
<50% of myometrium	30 (48%)
>50% of myometrium	16 (26%)
Missing data	2 (3.2%)
Lymph-vascular space invasion (LVSI)
No	50 (81%)	<0.001
Yes	12 (19%)
FIGO stage
Early (I-II stage)	53 (88%)	<0.001
Advanced (III-IV stage)	7 (12%)
Missing data	2 (3.2%)
Presence of metastases
No	54	<0.001
Yes	8
FIGO staging
IA	40	<0.001
IB	11
IIA	1
IIB	1
IIIA	1
IIIB	1
IIIC	2
IVB	3

## Sheet: Suppl_Table_S2
	Histology a			Endometrioid EC grade	Grade			Endometrioid EC grade			Metastasis
Analyte	Endometrioid (n=55; 89%)	Serous EC (n=6; 11%)	P value		Low (n=46; 75%)	High (n=16; 25%)	P value	Low (n=46; 74%)	High (n=9; 26%)	P value	Without (n=54; 87%)	With (n=8; 13%)	P value
[median (IQR)]
11-oxyandrogens (nM)
11OHA4	15.67 (11.74-20.73)	23.63 (17.27-30.26)	0.059		15.60 (11.43-19.73)	22.70 (15.43-29.40)	0.012	15.60 (11.43-19.75)	20.77 (12.81-26.08)	0.127	16.40 (11.76-20.76)	17.80 (15.56-25.43)	0.413
11KA4	5.55 (3.69-7.31)	9.67 (6.12-10.70)	0.014		5.07 (3.65-7.03)	8.20 (4.91-9.62)	0.008	5.07 (3.65-7.03)	7.90 (4.25-8.55)	0.172	5.40 (3.83-7.93)	6.08 (3.47-7.92)	0.983
11OHT	1.04 (0.68-1.48)	0.87 (0.58-1.36)	0.603		0.99 (0.73-1.47)	1.02 (0.53-1.48)	0.541	0.99 (0.73-1.47)	1.08 (0.53-1.47)	0.554	1.05 (0.62-1.48)	0.95 (0.79-1.21)	0.992
11KT	1.71 (1.12-2.32)	1.46 (0.91-2.02)	0.39		1.73 (1.22-2.28)	1.52 (0.91-2.08)	0.303	1.73 (1.22-2.28)	1.10 (0.91-2.34)	0.339	1.73 (1.11-2.28)	1.70 (1.07-2.01)	0.745
Classic androgens (nM)
DHEA	11.44 (7.81-18.20)	8.58 (4.96-13.10)	0.255		11.48 (7.53-18.14)	9.51 (7.61-15.32)	0.393	11.48 (7.53-18.14)	10.26 (9.33-18.22)	0.982	11.25 (7.72-18.21)	9.16 (6.57-13.46)	0.257
A4	3.60 (2.68-4.64)	4.72 (4.10-5.60)	0.175		3.58 (2.68-4.65)	4.38 (2.88-5.16)	0.288	3.56 (2.68-4.65)	3.75 (2.77-4.58)	0.874	3.67 (2.79-4.68)	3.53 (2.49-4.73)	0.585
T	1.19 (0.84-1.65)	0.77 (0.55-1.17)	0.183		1.20 (0.81-1.55)	1.15 (0.81-1.74)	0.816	1.20 (0.81-1.55)	1.17 (0.92-2.00)	0.416	1.20 (0.85-1.65)	0.77 (0.55-0.88)	0.052
Glucocorticoids (nM)
17α-hydroxy-progesterone	1.23 (0.82-1.81)	1.33 (1.11-1.48)	0.952		1.25 (0.82-1.72)	1.33 (0.87-1.99)	0.803	1.25 (0.82-1.72)	1.10 (0.85-1.88)	0.946	1.28 (0.83-1.85)	1.18 (0.84-1.62)	0.621
11-deoxycortisol	1.57 (0.89-2.36)	1.81 (1.70-2.51)	0.586		1.54 (0.88-2.31)	1.81 (1.30-2.61)	0.479	1.54 (0.88-2.31)	1.57 (1.16-2.56)	0.649	1.64 (0.93-2.37)	1.73 (1.39-2.36)	0.777
Cortisol	412.7 (288.6-584.5)	627.0 (550.0-652.8)	0.146		392.00 (271.50-583.80)	554.9 (410.3-638.5)	0.081	392.0 (271.5-583.8)	424.4 (412.7-583.9)	0.203	407.9 (286.3-609.0)	554.9 (398.9-589.3)	0.488
Cortisone	64.00 (53.26-72.81)	66.58 (58.62-69.70)	0.698		63.47 (52.94-72.94)	66.97 (56.33-73.33)	0.479	63.47 (52.94-72.94)	66.21 (55.73-72.34)	0.742	65.28 (54.37-73.80)	63.97 (60.73-68.34)	0.614
Mineralocorticoids (nM)
Corticosterone	10.93 (5.93-23.82)	16.64 (15.49-20.46)	0.48		10.83 (5.47-23.55)	14.76 (9.70-21.75)	0.468	10.83 (5.47-23.55)	12.23 (8.60-22.93)	0.617	10.66 (5.76-23.55)	14.76 (12.13-21.75)	0.172
Clinical biomarkers/algorithms
CA125 (kU/L)	20.40 (13.18-30.63)	47.03 (41.86-106.40)	0.006		18.27 (12.20-25.93)	40.23 (30.99-46.90)	<0.001	18.27 (12.20-25.93)	40.10 (29.17-40.23)	0.003	19.57 (12.73-30.75)	40.16 (34.91-112.97)	0.002
HE4 (pmol/L)	85.70 (64.28-122.30)	158.86 (97.46-386.68)	0.064		80.69 (61.84-101.97)	131.51 (84.36-145.32)	0.005	80.69 (61.84-101.97)	131.50 (113.10-132.00)	0.013	83.09 (62.46-104.97)	201.35 (134.28-453.95)	0.001

## Sheet: Suppl_Table_S3
Diagnostic univariate models
n iterations = 1000
Model	Mean_AUC	Lower_CI_AUC	Upper_CI_AUC	Mean_Sensitivity	Lower_CI_Sensitivity	Upper_CI_Sensitivity	Mean_Specificity	Lower_CI_Specificity	Upper_CI_Specificity	Mean_Precision	Lower_CI_Precision	Upper_CI_Precision	Mean_F1	Lower_CI_F1	Upper_CI_F1	Mean_Accuracy	Lower_CI_Accuracy	Upper_CI_Accuracy	Mean_AIC	Lower_CI_AIC	Upper_CI_AIC
HE4	0.778	0.773	0.782	0.741	0.731	0.75	0.67	0.66	0.677	0.717	0.71	0.724	0.729	0.723	0.736	0.708	0.702	0.714	151.251	151.251	151.251
CA125	0.715	0.71	0.719	0.642	0.637	0.649	0.665	0.66	0.671	0.684	0.68	0.689	0.662	0.658	0.667	0.653	0.648	0.658	164.367	164.367	164.367
BMI	0.658	0.653	0.663	0.572	0.558	0.586	0.682	0.674	0.69	0.67	0.662	0.677	0.617	0.606	0.626	0.624	0.615	0.63	174.522	174.522	174.522
11OHT	0.629	0.624	0.635	0.516	0.506	0.529	0.691	0.671	0.706	0.653	0.639	0.667	0.576	0.568	0.586	0.598	0.588	0.608	177.597	177.597	177.597
T	0.618	0.609	0.625	0.531	0.52	0.541	0.696	0.681	0.713	0.664	0.648	0.679	0.59	0.578	0.603	0.609	0.597	0.62	181.566	181.566	181.566
11OHA4	0.618	0.611	0.623	0.543	0.531	0.556	0.647	0.639	0.655	0.635	0.628	0.642	0.585	0.576	0.595	0.592	0.585	0.6	178.605	178.605	178.605
11.deoxycortisol	0.617	0.611	0.622	0.538	0.524	0.553	0.67	0.655	0.684	0.648	0.635	0.661	0.588	0.576	0.599	0.6	0.589	0.611	180.723	180.723	180.723
A4	0.596	0.588	0.604	0.492	0.476	0.507	0.667	0.655	0.681	0.625	0.616	0.636	0.55	0.538	0.564	0.574	0.565	0.584	183.007	183.007	183.007
11-oxyandrogen pool	0.594	0.587	0.6	0.452	0.437	0.469	0.65	0.645	0.655	0.593	0.583	0.604	0.513	0.5	0.527	0.545	0.536	0.555	181.332	181.332	181.332
Androgen pool	0.588	0.578	0.596	0.491	0.48	0.504	0.63	0.616	0.642	0.6	0.588	0.609	0.54	0.529	0.55	0.556	0.546	0.564	181.726	181.726	181.726
Cortisone	0.586	0.562	0.613	0.105	0.067	0.144	0.836	0.772	0.904	0.42	0.366	0.479	0.166	0.116	0.217	0.448	0.428	0.465	186.494	186.494	186.494
17OH-progesterone	0.583	0.57	0.593	0.412	0.373	0.443	0.723	0.703	0.744	0.626	0.605	0.649	0.497	0.463	0.525	0.558	0.54	0.577	184.626	184.626	184.626
Cortisol	0.578	0.566	0.587	0.474	0.458	0.487	0.678	0.671	0.684	0.624	0.616	0.631	0.538	0.528	0.549	0.57	0.562	0.577	182.496	182.496	182.496
Glucocorticoid pool	0.574	0.562	0.583	0.467	0.449	0.483	0.682	0.674	0.69	0.624	0.615	0.632	0.534	0.519	0.546	0.568	0.56	0.575	182.865	182.865	182.865
Parity	0.574	0.563	0.585	0.385	0.317	0.446	0.681	0.613	0.747	0.577	0.556	0.604	0.461	0.408	0.505	0.524	0.508	0.54	180.218	180.218	180.218
11KA4	0.57	0.54	0.604	0.102	0.069	0.141	0.786	0.716	0.853	0.349	0.3	0.406	0.157	0.113	0.207	0.423	0.401	0.441	186.442	186.442	186.442
DHEA	0.568	0.558	0.575	0.438	0.417	0.454	0.661	0.648	0.674	0.594	0.578	0.606	0.504	0.483	0.518	0.543	0.529	0.553	182.763	182.763	182.763
Corticosterone	0.56	0.551	0.569	0.433	0.407	0.451	0.671	0.661	0.681	0.597	0.583	0.61	0.502	0.481	0.518	0.545	0.531	0.555	183.693	183.693	183.693
Age at operation	0.551	0.535	0.561	0.441	0.418	0.46	0.661	0.643	0.681	0.595	0.577	0.612	0.506	0.485	0.523	0.544	0.53	0.558	184.016	184.016	184.016
11KT	0.518	0.476	0.562	0.171	0.136	0.207	0.76	0.705	0.795	0.447	0.388	0.501	0.247	0.203	0.283	0.448	0.423	0.47	186.133	186.133	186.133
Menopause status	0.515	0.509	0.522	0.114	0.114	0.114	0.968	0.968	0.968	0.8	0.8	0.8	0.2	0.2	0.2	0.515	0.515	0.515	183.103	183.103	183.103
Multivariate models	Mean_AUC	Lower_CI_AUC	Upper_CI_AUC	Mean_Sensitivity	Lower_CI_Sensitivity	Upper_CI_Sensitivity	Mean_Specificity	Lower_CI_Specificity	Upper_CI_Specificity	Mean_Precision	Lower_CI_Precision	Upper_CI_Precision	Mean_F1	Lower_CI_F1	Upper_CI_F1	Mean_Accuracy	Lower_CI_Accuracy	Upper_CI_Accuracy	Mean_AIC	Lower_CI_AIC	Upper_CI_AIC
Model_5_best_variables	0.866	0.863	0.869	0.791	0.78	0.8	0.747	0.739	0.758	0.779	0.773	0.787	0.785	0.778	0.793	0.77	0.764	0.777	122.029	122.029	122.029
Model_4_best_variables	0.851	0.847	0.854	0.775	0.766	0.786	0.743	0.729	0.755	0.773	0.764	0.781	0.774	0.766	0.781	0.76	0.752	0.768	130.278	130.278	130.278
Model_3_best_variables	0.838	0.834	0.841	0.799	0.789	0.809	0.747	0.732	0.761	0.781	0.771	0.791	0.79	0.78	0.798	0.775	0.764	0.783	135.749	135.749	135.749
Model_Knific_2017	0.813	0.809	0.816	0.752	0.74	0.763	0.705	0.697	0.71	0.742	0.737	0.747	0.747	0.739	0.754	0.73	0.723	0.736	137.736	137.736	137.736
Model_2_best_variables	0.811	0.806	0.814	0.75	0.74	0.757	0.758	0.748	0.768	0.778	0.769	0.785	0.764	0.756	0.77	0.754	0.745	0.761	142.935	142.935	142.935

## Sheet: Suppl_Table_S4
Diagnostic univariate models - bootstraping
1000 bootstraps
Multivariate models	Mean_AUC	Lower_CI_AUC	Upper_CI_AUC	Mean_Sensitivity	Lower_CI_Sensitivity	Upper_CI_Sensitivity	Mean_Specificity	Lower_CI_Specificity	Upper_CI_Specificity	Mean_Precision	Lower_CI_Precision	Upper_CI_Precision	Mean_F1	Lower_CI_F1	Upper_CI_F1	Mean_Accuracy	Lower_CI_Accuracy	Upper_CI_Accuracy
Model_5_best_variables	0.872	0.809	0.924	0.794	0.684	0.88	0.755	0.632	0.855	0.787	0.708	0.861	0.79	0.706	0.863	0.778	0.705	0.841
Model_4_best_variables	0.856	0.785	0.913	0.777	0.656	0.868	0.757	0.621	0.873	0.787	0.71	0.863	0.781	0.691	0.851	0.77	0.697	0.841
Model_3_best_variables	0.843	0.772	0.903	0.788	0.656	0.882	0.753	0.6	0.87	0.787	0.712	0.861	0.787	0.696	0.857	0.775	0.697	0.841
Model_Knific_2017	0.822	0.747	0.891	0.766	0.61	0.904	0.709	0.593	0.813	0.748	0.657	0.837	0.756	0.637	0.861	0.743	0.652	0.833
Model_2_best_variables	0.818	0.741	0.885	0.74	0.571	0.857	0.756	0.604	0.855	0.777	0.692	0.852	0.757	0.631	0.841	0.751	0.674	0.826
HE4	0.786	0.705	0.858	0.724	0.541	0.846	0.68	0.519	0.814	0.722	0.634	0.8	0.722	0.597	0.815	0.708	0.621	0.788
CA125	0.724	0.626	0.806	0.643	0.431	0.792	0.665	0.491	0.797	0.686	0.583	0.778	0.662	0.5	0.778	0.659	0.568	0.735

## Sheet: Suppl_Table_S5
Prognostic - lympho-vascular space invasion (LVSI) status
n iterations = 1000
Univariate models	Mean_AUC	Lower_CI_AUC	Upper_CI_AUC	Mean_Sensitivity	Lower_CI_Sensitivity	Upper_CI_Sensitivity	Mean_Specificity	Lower_CI_Specificity	Upper_CI_Specificity	Mean_Precision	Lower_CI_Precision	Upper_CI_Precision	Mean_F1	Lower_CI_F1	Upper_CI_F1	Mean_Accuracy	Lower_CI_Accuracy	Upper_CI_Accuracy	Mean_AIC	Lower_CI_AIC	Upper_CI_AIC
HE4	0.791	0.779	0.801	0.792	0.78	0.804	0.741	0.717	0.75	0.927	0.921	0.93	0.854	0.846	0.861	0.782	0.771	0.79	47.964	47.964	47.964
CA125	0.692	0.68	0.704	0.687	0.672	0.704	0.589	0.583	0.617	0.875	0.87	0.881	0.769	0.758	0.78	0.668	0.655	0.681	54.938	54.938	54.938
A4	0.667	0.615	0.723	0.613	0.548	0.676	0.175	0.1	0.25	0.756	0.732	0.776	0.676	0.628	0.719	0.528	0.477	0.577	64.828	64.828	64.828
11OHT	0.661	0.613	0.712	0.599	0.536	0.66	0.194	0.117	0.283	0.756	0.732	0.778	0.668	0.622	0.713	0.52	0.474	0.571	64.858	64.858	64.858
11KT	0.658	0.608	0.712	0.619	0.552	0.684	0.172	0.1	0.25	0.757	0.732	0.777	0.68	0.632	0.725	0.532	0.477	0.584	64.842	64.842	64.842
11-deoxycortisol	0.635	0.591	0.691	0.581	0.512	0.644	0.231	0.133	0.333	0.759	0.73	0.785	0.657	0.603	0.703	0.513	0.455	0.565	64.881	64.881	64.881
17OH-progesterone	0.62	0.561	0.677	0.606	0.544	0.668	0.234	0.15	0.333	0.767	0.744	0.792	0.677	0.633	0.719	0.534	0.487	0.581	64.758	64.758	64.758
Corticosterone	0.612	0.596	0.624	0.619	0.604	0.632	0.473	0.417	0.533	0.83	0.814	0.848	0.709	0.698	0.721	0.59	0.574	0.606	62.978	62.978	62.978
Cortisol	0.59	0.57	0.609	0.617	0.6	0.632	0.544	0.5	0.583	0.849	0.836	0.862	0.715	0.703	0.728	0.603	0.587	0.619	62.807	62.807	62.807
Glucocorticois pool	0.583	0.562	0.602	0.612	0.592	0.632	0.546	0.483	0.6	0.849	0.833	0.864	0.711	0.696	0.725	0.599	0.581	0.616	63.038	63.038	63.038
11OHA4	0.579	0.555	0.598	0.668	0.644	0.692	0.522	0.467	0.567	0.853	0.839	0.867	0.75	0.731	0.767	0.64	0.619	0.661	62.998	62.998	62.998
Cortisone	0.575	0.477	0.638	0.598	0.54	0.66	0.3	0.2	0.4	0.78	0.75	0.807	0.676	0.631	0.721	0.54	0.487	0.59	64.713	64.713	64.713
Age at operation	0.572	0.542	0.591	0.625	0.604	0.646	0.525	0.467	0.567	0.846	0.83	0.857	0.719	0.699	0.734	0.606	0.582	0.623	61.842	61.842	61.842
11-oxyandrogen pool	0.553	0.521	0.579	0.635	0.604	0.674	0.47	0.391	0.5	0.833	0.821	0.845	0.721	0.7	0.745	0.603	0.582	0.627	63.449	63.449	63.449
T	0.544	0.481	0.605	0.662	0.604	0.716	0.293	0.2	0.383	0.796	0.77	0.822	0.723	0.677	0.76	0.591	0.539	0.635	64.61	64.61	64.61
11KA4	0.544	0.516	0.564	0.586	0.564	0.612	0.487	0.416	0.55	0.826	0.806	0.846	0.686	0.667	0.703	0.567	0.545	0.587	63.657	63.657	63.657
Menopause status	0.537	0.532	0.543	0.419	0.408	0.428	0.5	0.5	0.5	0.777	0.773	0.781	0.545	0.534	0.553	0.435	0.426	0.442	64.048	64.048	64.048
DHEA	0.536	0.465	0.563	0.577	0.552	0.604	0.461	0.4	0.517	0.817	0.798	0.835	0.676	0.654	0.696	0.554	0.529	0.577	62.349	62.349	62.349
Androgen pool	0.51	0.444	0.562	0.547	0.516	0.58	0.47	0.4	0.517	0.811	0.793	0.828	0.653	0.63	0.677	0.532	0.506	0.558	62.476	62.476	62.476

## Sheet: Suppl_Table_S6
Prognostic - deep myometrial invasion
n iterations = 1000
Univariate model	Mean_AUC	Lower_CI_AUC	Upper_CI_AUC	Mean_Sensitivity	Lower_CI_Sensitivity	Upper_CI_Sensitivity	Mean_Specificity	Lower_CI_Specificity	Upper_CI_Specificity	Mean_Precision	Lower_CI_Precision	Upper_CI_Precision	Mean_F1	Lower_CI_F1	Upper_CI_F1	Mean_Accuracy	Lower_CI_Accuracy	Upper_CI_Accuracy	Mean_AIC	Lower_CI_AIC	Upper_CI_AIC
HE4	0.709	0.694	0.723	0.662	0.645	0.68	0.581	0.55	0.613	0.813	0.799	0.826	0.729	0.719	0.743	0.64	0.627	0.657	67.354	67.354	67.354
11OHT	0.641	0.595	0.69	0.14	0.093	0.18	0.758	0.675	0.863	0.615	0.538	0.71	0.226	0.161	0.279	0.304	0.28	0.33	73.586	73.586	73.586
11-deoxycortisol	0.615	0.558	0.669	0.196	0.148	0.248	0.711	0.618	0.8	0.651	0.583	0.713	0.3	0.24	0.361	0.333	0.303	0.36	73.517	73.517	73.517
Androgen pool	0.613	0.596	0.631	0.428	0.409	0.45	0.76	0.725	0.787	0.831	0.809	0.85	0.565	0.548	0.583	0.517	0.502	0.532	71.522	71.522	71.522
17OH-progesterone	0.613	0.551	0.656	0.201	0.134	0.25	0.664	0.575	0.762	0.621	0.552	0.679	0.303	0.221	0.363	0.324	0.288	0.357	73.482	73.482	73.482
Age at operation	0.602	0.581	0.618	0.548	0.52	0.568	0.616	0.588	0.637	0.797	0.781	0.809	0.649	0.626	0.667	0.566	0.542	0.583	70.857	70.857	70.857
DHEA	0.602	0.582	0.619	0.425	0.393	0.45	0.752	0.725	0.775	0.825	0.804	0.843	0.561	0.532	0.583	0.512	0.492	0.53	71.888	71.888	71.888
A4	0.595	0.547	0.644	0.182	0.141	0.239	0.742	0.662	0.825	0.66	0.585	0.731	0.284	0.23	0.357	0.331	0.302	0.365	73.502	73.502	73.502
Cortisol	0.576	0.469	0.632	0.23	0.177	0.277	0.721	0.625	0.794	0.694	0.628	0.753	0.345	0.28	0.398	0.361	0.326	0.397	73.411	73.411	73.411
Cortisone	0.575	0.533	0.621	0.258	0.211	0.295	0.787	0.725	0.85	0.769	0.702	0.831	0.385	0.326	0.434	0.399	0.362	0.438	73.261	73.261	73.261
11KT	0.571	0.457	0.617	0.236	0.195	0.277	0.742	0.668	0.8	0.716	0.654	0.772	0.355	0.305	0.403	0.371	0.34	0.405	73.35	73.35	73.35
Glucocorticoid pool	0.565	0.473	0.617	0.234	0.182	0.28	0.72	0.625	0.787	0.697	0.634	0.756	0.349	0.287	0.405	0.363	0.327	0.397	73.382	73.382	73.382
CA125	0.551	0.466	0.582	0.438	0.4	0.471	0.675	0.625	0.725	0.787	0.748	0.82	0.563	0.524	0.593	0.501	0.465	0.53	72.315	72.315	72.315
11KA4	0.537	0.515	0.557	0.47	0.423	0.5	0.707	0.675	0.75	0.815	0.79	0.839	0.596	0.55	0.623	0.533	0.493	0.557	72.35	72.35	72.35
T	0.524	0.446	0.568	0.483	0.448	0.514	0.533	0.488	0.594	0.74	0.718	0.77	0.585	0.553	0.612	0.497	0.468	0.522	71.71	71.71	71.71
11OHA4	0.522	0.484	0.559	0.323	0.27	0.373	0.749	0.668	0.812	0.78	0.732	0.828	0.456	0.398	0.511	0.436	0.395	0.477	73.139	73.139	73.139
Corticosterone	0.513	0.444	0.591	0.286	0.232	0.339	0.719	0.631	0.775	0.736	0.696	0.778	0.411	0.35	0.47	0.402	0.367	0.44	73.24	73.24	73.24
11-oxyandrogen pool	0.507	0.468	0.544	0.375	0.316	0.423	0.781	0.713	0.838	0.825	0.774	0.87	0.515	0.451	0.564	0.483	0.435	0.523	72.957	72.957	72.957
Menopause status	0.504	0.468	0.533	0	0	0	1	1	1	NA	NA	NA	NA	NA	NA	0.267	0.267	0.267	72.963	72.963	72.963

## Sheet: Suppl_Table_S7
Prognostic - tumor grade based on post-hysterectomy findings
n iterations = 1000
Univariate models	Mean_AUC	Lower_CI_AUC	Upper_CI_AUC	Mean_Sensitivity	Lower_CI_Sensitivity	Upper_CI_Sensitivity	Mean_Specificity	Lower_CI_Specificity	Upper_CI_Specificity	Mean_Precision	Lower_CI_Precision	Upper_CI_Precision	Mean_F1	Lower_CI_F1	Upper_CI_F1	Mean_Accuracy	Lower_CI_Accuracy	Upper_CI_Accuracy	Mean_AIC	Lower_CI_AIC	Upper_CI_AIC
CA125	0.81	0.797	0.819	0.748	0.73	0.765	0.811	0.8	0.812	0.919	0.914	0.921	0.825	0.814	0.836	0.764	0.752	0.777	54.66	54.66	54.66
HE4	0.71	0.695	0.722	0.732	0.709	0.752	0.687	0.675	0.688	0.87	0.866	0.874	0.795	0.78	0.808	0.72	0.703	0.735	67.573	67.573	67.573
11KA4	0.69	0.678	0.702	0.593	0.578	0.609	0.625	0.625	0.625	0.82	0.816	0.824	0.688	0.677	0.7	0.602	0.59	0.613	67.372	67.372	67.372
11OHA4	0.681	0.669	0.69	0.664	0.641	0.687	0.617	0.6	0.637	0.833	0.824	0.841	0.739	0.722	0.755	0.652	0.634	0.669	67.782	67.782	67.782
11-oxyandrogen pool	0.663	0.652	0.672	0.628	0.604	0.646	0.613	0.588	0.625	0.823	0.813	0.831	0.712	0.696	0.725	0.624	0.606	0.639	68.782	68.782	68.782
Age at operation	0.659	0.646	0.67	0.589	0.574	0.604	0.627	0.618	0.637	0.819	0.815	0.826	0.686	0.673	0.696	0.599	0.587	0.61	70.769	70.769	70.769
17OH-progesterone	0.648	0.607	0.688	0.28	0.217	0.348	0.53	0.425	0.644	0.631	0.591	0.673	0.386	0.321	0.453	0.344	0.313	0.382	74.807	74.807	74.807
Cortisol	0.617	0.6	0.627	0.567	0.552	0.583	0.594	0.562	0.625	0.801	0.787	0.816	0.664	0.649	0.678	0.574	0.56	0.589	71.607	71.607	71.607
T	0.615	0.564	0.664	0.303	0.237	0.363	0.528	0.431	0.632	0.648	0.587	0.698	0.412	0.339	0.471	0.361	0.313	0.403	74.653	74.653	74.653
Glucocorticoid pool	0.607	0.59	0.616	0.554	0.539	0.57	0.602	0.568	0.637	0.8	0.786	0.816	0.654	0.642	0.67	0.566	0.555	0.584	72.006	72.006	72.006
11KT	0.556	0.512	0.578	0.596	0.57	0.62	0.499	0.474	0.5	0.773	0.763	0.781	0.673	0.653	0.691	0.571	0.552	0.589	71.746	71.746	71.746
A4	0.551	0.525	0.571	0.47	0.43	0.513	0.665	0.625	0.7	0.801	0.775	0.818	0.593	0.555	0.629	0.521	0.487	0.55	73.822	73.822	73.822
DHEA	0.542	0.515	0.561	0.458	0.424	0.489	0.619	0.568	0.637	0.776	0.751	0.79	0.576	0.546	0.603	0.5	0.473	0.523	72.73	72.73	72.73
Corticosterone	0.524	0.459	0.6	0.368	0.3	0.415	0.63	0.531	0.732	0.741	0.684	0.794	0.491	0.425	0.539	0.436	0.385	0.474	74.538	74.538	74.538
11OHT	0.52	0.489	0.564	0.457	0.419	0.504	0.491	0.425	0.544	0.721	0.693	0.747	0.559	0.527	0.598	0.466	0.434	0.498	73.767	73.767	73.767
Androgen pool	0.52	0.466	0.579	0.366	0.324	0.404	0.626	0.543	0.682	0.737	0.694	0.773	0.488	0.442	0.528	0.433	0.394	0.465	74.159	74.159	74.159
11-deoxycortisol	0.518	0.462	0.576	0.37	0.308	0.433	0.642	0.543	0.725	0.748	0.701	0.798	0.495	0.431	0.554	0.44	0.397	0.484	74.5	74.5	74.5
Cortisone	0.512	0.478	0.543	0.396	0.341	0.448	0.645	0.6	0.688	0.762	0.731	0.79	0.521	0.467	0.569	0.46	0.421	0.497	74.082	74.082	74.082
Menopause status	0.505	0.476	0.522	0.041	0.022	0.074	0.991	0.95	1	0.964	0.789	1	0.079	0.042	0.135	0.286	0.274	0.3	73.59	73.59	73.59
